# Supplementary material for: The C-Terminal Acidic Tail Modulates the Anticancer Properties of HMGB1
Source: Int J Mol Sci. 2022 Jul 17;23(14):7865. doi: 10.3390/ijms23147865 (PMC9319070; doi:10.3390/ijms23147865)
Supplement: Supplementary file 1 [file ijms-23-07865-s001.zip]

Archive with 1 entries (1 files):
- ijms-1821737-supplementary.pdf
